# Supplementary material for: Procaspase-Activating Compound-1 Synergizes with TRAIL to Induce Apoptosis in Established Granulosa Cell Tumor Cell Line (KGN) and Explanted Patient Granulosa Cell Tumor Cells In Vitro
Source: Int J Mol Sci. 2021 Apr 29;22(9):4699. doi: 10.3390/ijms22094699 (PMC8124867; doi:10.3390/ijms22094699)
Supplement: Supplementary file 1 [file ijms-22-04699-s001.zip]

Archive with 1 entries (1 files):
- ijms-1159496-sup proof done.pdf
